# Supplementary material for: Alpinetin Suppresses Zika Virus-Induced Interleukin-1β Production and Secretion in Human Macrophages
Source: Pharmaceutics. 2022 Dec 14;14(12):2800. doi: 10.3390/pharmaceutics14122800 (PMC9782830; doi:10.3390/pharmaceutics14122800)
Supplement: Supplementary file 1 [file pharmaceutics-14-02800-s001.zip]

Archive with 1 entries (1 files):
- pharmaceutics-2042731-supplementary.pdf
